# Supplementary material for: Effects of Dietary Carbohydrate Concentration and Glycemic Index on Blood Glucose Variability and Free Fatty Acids in Individuals with Type 1 Diabetes
Source: Nutrients. 2024 May 2;16(9):1383. doi: 10.3390/nu16091383 (PMC11085728; doi:10.3390/nu16091383)
Supplement: Supplementary file 1 [file nutrients-16-01383-s001.zip]

Archive with 1 entries (1 files):
- nutrients-2935564-supplementary.pdf
